# Supplementary material for: Characterization of Spirulina‐derived extracellular vesicles and their potential as a vaccine adjuvant
Source: J Extracell Biol. 2024 Dec 12;3(12):e70025. doi: 10.1002/jex2.70025 (PMC11635480; doi:10.1002/jex2.70025)
Supplement: Supplementary file 2 — Supporting Information [file JEX2-3-e70025-s003.xlsx]

## Sheet: Ingel
Supplementary Table S2. Proteinpilot search results (In-gel digest)
Proteinpilot identification analysis output from In-gel digest (tab 1) and S-trap digest (tab 2) LCMS acquisition
N	Unused	Total	%Cov	%Cov(50)	%Cov(95)	Accession	Name	Species	Peptides(95%)
1	94.49	94.49	77.51	71.84	70.55	tr|A0A9J7B550|A0A9J7B550_ARTPT	Cyanobacterial porin OS=Arthrospira platensis C1 OX=459495 GN=APLC1_2405 PE=3 SV=1	ARTPT	200
7	51.81	72.31	67	55.99	54.52	tr|A0A9J7BE35|A0A9J7BE35_ARTPT	Cyanobacterial porin OS=Arthrospira platensis C1 OX=459495 GN=APLC1_5890 PE=3 SV=1	ARTPT	156
8	48.91	48.91	59.56	49.08	48.21	tr|B5W858|B5W858_LIMMA	SLH domain-containing protein OS=Limnospira maxima CS-328 OX=513049 GN=AmaxDRAFT_4958 PE=4 SV=1	LIMMA	31
9	48.64	84	77.85	73.32	72.65	tr|A0A9J7B689|A0A9J7B689_ARTPT	Cyanobacterial porin OS=Arthrospira platensis C1 OX=459495 GN=APLC1_3469 PE=3 SV=1	ARTPT	123
11	42.7	42.7	50.18	44.93	44.57	tr|B5W2W0|B5W2W0_LIMMA	SD-repeat containing protein B domain-containing protein OS=Limnospira maxima CS-328 OX=513049 GN=AmaxDRAFT_3108 PE=4 SV=1	LIMMA	86
14	41.29	41.53	75.3	75.3	75.3	tr|B5W6K8|B5W6K8_LIMMA	DUF1400 domain-containing protein OS=Limnospira maxima CS-328 OX=513049 GN=AmaxDRAFT_4407 PE=4 SV=1	LIMMA	80
15	32.24	32.24	39.39	35.32	32.56	tr|B5W496|B5W496_LIMMA	Outer membrane efflux protein OS=Limnospira maxima CS-328 OX=513049 GN=AmaxDRAFT_3603 PE=3 SV=1	LIMMA	21
17	30.14	30.14	87.06	79.41	79.41	tr|B5VXW7|B5VXW7_LIMMA	Uncharacterized protein OS=Limnospira maxima CS-328 OX=513049 GN=AmaxDRAFT_1359 PE=4 SV=1	LIMMA	85
19	24.72	40.43	46.72	42.59	41.28	tr|B5W694|B5W694_LIMMA	Carbohydrate-selective porin OprB OS=Limnospira maxima CS-328 OX=513049 GN=AmaxDRAFT_4293 PE=3 SV=1	LIMMA	46
20	24.26	24.34	61.41	56.06	56.06	tr|B5VZ27|B5VZ27_LIMMA	Extracellular solute-binding protein family 3 OS=Limnospira maxima CS-328 OX=513049 GN=AmaxDRAFT_1765 PE=3 SV=1	LIMMA	20
22	18.83	18.83	21.58	18.49	16.1	tr|B5W228|B5W228_LIMMA	Surface antigen (D15) OS=Limnospira maxima CS-328 OX=513049 GN=AmaxDRAFT_2826 PE=4 SV=1	LIMMA	11
24	15.76	15.76	79.41	79.41	79.41	tr|B5VYE5|B5VYE5_LIMMA	Uncharacterized protein OS=Limnospira maxima CS-328 OX=513049 GN=AmaxDRAFT_1537 PE=4 SV=1	LIMMA	23
26	12.33	12.36	37.01	37.01	29.55	tr|B5W9J2|B5W9J2_LIMMA	Periplasmic solute binding protein OS=Limnospira maxima CS-328 OX=513049 GN=AmaxDRAFT_5442 PE=3 SV=1	LIMMA	7
27	12	12	44.4	44.4	44.4	tr|B5VWG6|B5VWG6_LIMMA	Pentapeptide repeat protein OS=Limnospira maxima CS-328 OX=513049 GN=AmaxDRAFT_0858 PE=4 SV=1	LIMMA	7
28	11.65	11.75	26.87	16.42	10.15	tr|B5W0E7|B5W0E7_LIMMA	FAD dependent oxidoreductase OS=Limnospira maxima CS-328 OX=513049 GN=AmaxDRAFT_2241 PE=4 SV=1	LIMMA	6
29	11.06	11.12	31.71	19.44	17.59	tr|B5W509|B5W509_LIMMA	ABC-type nitrate/nitrite transport system substrate-binding protein OS=Limnospira maxima CS-328 OX=513049 GN=AmaxDRAFT_3857 PE=3 SV=1	LIMMA	7
30	10.9	23.27	28.97	24.78	23.21	tr|B5VVP1|B5VVP1_LIMMA	Carbohydrate-selective porin OprB OS=Limnospira maxima CS-328 OX=513049 GN=AmaxDRAFT_0582 PE=3 SV=1	LIMMA	40
32	10	10	65.75	53.42	53.42	tr|B5W7P0|B5W7P0_LIMMA	Calcium/calmodulin dependent protein kinase II association-domain protein OS=Limnospira maxima CS-328 OX=513049 GN=AmaxDRAFT_4790 PE=4 SV=1	LIMMA	6
33	9.75	9.82	59.26	49.38	49.38	tr|B5VXY8|B5VXY8_LIMMA	Photosystem I iron-sulfur center OS=Limnospira maxima CS-328 OX=513049 GN=psaC PE=3 SV=1	LIMMA	6
34	8.68	8.7	17.6	17.6	17.6	tr|B5W203|B5W203_LIMMA	Phosphate-binding protein OS=Limnospira maxima CS-328 OX=513049 GN=AmaxDRAFT_2801 PE=3 SV=1	LIMMA	6
35	8.27	8.28	25.35	21.16	21.16	tr|A0A9J7BH12|A0A9J7BH12_ARTPT	Urea-binding protein OS=Arthrospira platensis C1 OX=459495 GN=APLC1_6001 PE=4 SV=1	ARTPT	6
36	8.02	8.02	25.24	25.24	25.24	tr|B5W2H8|B5W2H8_LIMMA	Beta-propeller repeat TECPR OS=Limnospira maxima CS-328 OX=513049 GN=AmaxDRAFT_2973 PE=4 SV=1	LIMMA	7
37	8	43.88	49.84	34.8	30.39	tr|B5VUD6|B5VUD6_LIMMA	Carbohydrate-selective porin OprB OS=Limnospira maxima CS-328 OX=513049 GN=AmaxDRAFT_0180 PE=3 SV=1	LIMMA	83
38	6.08	6.08	28.62	24.44	20.9	tr|B5W485|B5W485_LIMMA	Uncharacterized protein OS=Limnospira maxima CS-328 OX=513049 GN=AmaxDRAFT_3592 PE=4 SV=1	LIMMA	5
40	5.64	5.67	6.343	6.343	4.588	tr|B5W5S8|B5W5S8_LIMMA	Photosystem I P700 chlorophyll a apoprotein A2 OS=Limnospira maxima CS-328 OX=513049 GN=psaB PE=3 SV=1	LIMMA	3
41	5.55	5.67	47.18	47.18	38.03	tr|B5VZS2|B5VZS2_LIMMA	Photosystem I reaction center subunit II OS=Limnospira maxima CS-328 OX=513049 GN=AmaxDRAFT_2014 PE=3 SV=1	LIMMA	5
42	4.73	4.82	26.71	26.71	26.71	tr|B5VUA2|B5VUA2_LIMMA	Allophycocyanin, beta subunit OS=Limnospira maxima CS-328 OX=513049 GN=AmaxDRAFT_0143 PE=3 SV=1	LIMMA	4
43	4.24	4.25	33.85	27.69	20	tr|B5W8W6|B5W8W6_LIMMA	DUF304 domain-containing protein OS=Limnospira maxima CS-328 OX=513049 GN=AmaxDRAFT_5216 PE=4 SV=1	LIMMA	2
45	4	4	31.03	10.84	10.84	tr|B5W8S6|B5W8S6_LIMMA	LemA family protein OS=Limnospira maxima CS-328 OX=513049 GN=AmaxDRAFT_5176 PE=3 SV=1	LIMMA	2
46	4	4	18.06	18.06	18.06	tr|B5VWH2|B5VWH2_LIMMA	Uncharacterized protein OS=Limnospira maxima CS-328 OX=513049 GN=AmaxDRAFT_0864 PE=4 SV=1	LIMMA	3
47	3.99	4.01	15.85	15.85	15.85	tr|B5W130|B5W130_LIMMA	Membrane protein of uknown function UCP014873 OS=Limnospira maxima CS-328 OX=513049 GN=AmaxDRAFT_2493 PE=4 SV=1	LIMMA	3
49	3.34	3.45	13.18	6.258	4.394	tr|B5W5S9|B5W5S9_LIMMA	Photosystem I P700 chlorophyll a apoprotein A1 OS=Limnospira maxima CS-328 OX=513049 GN=psaA PE=3 SV=1	LIMMA	4
50	3.31	3.38	24.69	15.43	10.49	tr|B5W2N7|B5W2N7_LIMMA	Photosystem I reaction center subunit III OS=Limnospira maxima CS-328 OX=513049 GN=AmaxDRAFT_3035 PE=3 SV=1	LIMMA	2
52	2.62	2.7	11.72	3.3	3.3	tr|A0A9J7BIX4|A0A9J7BIX4_ARTPT	Peptidoglycan-binding (PGRP) domain of peptidoglycan hydrolases-containing protein OS=Arthrospira platensis C1 OX=459495 GN=APLC1_5629 PE=4 SV=1	ARTPT	2
53	2.51	2.58	16.98	11.05	5.66	tr|B5W8D7|B5W8D7_LIMMA	TRAP dicarboxylate transporter-DctP subunit OS=Limnospira maxima CS-328 OX=513049 GN=AmaxDRAFT_5037 PE=4 SV=1	LIMMA	2
55	2.02	2.06	16.5	16.5	16.5	tr|B5W1K9|B5W1K9_LIMMA	Carboxysome shell protein CcmK OS=Limnospira maxima CS-328 OX=513049 GN=ccmK PE=3 SV=1	LIMMA	2
56	2	2	5.903	5.903	5.903	tr|B5W2Q4|B5W2Q4_LIMMA	Hemolysin-type calcium-binding region OS=Limnospira maxima CS-328 OX=513049 GN=AmaxDRAFT_3052 PE=4 SV=1	LIMMA	2
59	1.73	1.78	19.68	12.23	10.64	tr|B5W0N8|B5W0N8_LIMMA	AMIN domain-containing protein OS=Limnospira maxima CS-328 OX=513049 GN=AmaxDRAFT_2332 PE=4 SV=1	LIMMA	2

## Sheet: Strap
Supplementary Table S2. Proteinpilot search results (S-trap digest)
N	Unused	Total	%Cov	%Cov(50)	%Cov(95)	Accession	Name	Species	Peptides(95%)
1	150.59	150.59	75.4	73.62	69.58	tr|A0A9J7B550|A0A9J7B550_ARTPT	Cyanobacterial porin OS=Arthrospira platensis C1 OX=459495 GN=APLC1_2405 PE=3 SV=1	ARTPT	406
5	68.32	109.88	66.17	64.7	64.7	tr|A0A9J7BE35|A0A9J7BE35_ARTPT	Cyanobacterial porin OS=Arthrospira platensis C1 OX=459495 GN=APLC1_5890 PE=3 SV=1	ARTPT	359
6	62.23	116.7	80.2	71.81	70.47	tr|A0A9J7B689|A0A9J7B689_ARTPT	Cyanobacterial porin OS=Arthrospira platensis C1 OX=459495 GN=APLC1_3469 PE=3 SV=1	ARTPT	264
9	37.31	37.31	77.29	77.29	71.71	tr|B5W6K8|B5W6K8_LIMMA	DUF1400 domain-containing protein OS=Limnospira maxima CS-328 OX=513049 GN=AmaxDRAFT_4407 PE=4 SV=1	LIMMA	73
11	33.07	33.07	71.51	71.51	65.34	tr|A0A9J7B391|A0A9J7B391_ARTPT	SD-repeat containing protein B domain-containing protein OS=Arthrospira platensis C1 OX=459495 GN=APLC1_0816 PE=4 SV=1	ARTPT	83
12	32.53	32.69	81.18	74.71	70.59	tr|B5VXW7|B5VXW7_LIMMA	Uncharacterized protein OS=Limnospira maxima CS-328 OX=513049 GN=AmaxDRAFT_1359 PE=4 SV=1	LIMMA	87
13	32.06	60.02	57.22	53.47	49.72	tr|B5W694|B5W694_LIMMA	Carbohydrate-selective porin OprB OS=Limnospira maxima CS-328 OX=513049 GN=AmaxDRAFT_4293 PE=3 SV=1	LIMMA	133
15	26.84	26.84	33.28	31.69	24.56	tr|B5W496|B5W496_LIMMA	Outer membrane efflux protein OS=Limnospira maxima CS-328 OX=513049 GN=AmaxDRAFT_3603 PE=3 SV=1	LIMMA	16
16	26.8	26.82	68.45	63.66	63.66	tr|B5VZ27|B5VZ27_LIMMA	Extracellular solute-binding protein family 3 OS=Limnospira maxima CS-328 OX=513049 GN=AmaxDRAFT_1765 PE=3 SV=1	LIMMA	16
19	16.05	16.05	19.48	18	14.3	tr|B5W858|B5W858_LIMMA	SLH domain-containing protein OS=Limnospira maxima CS-328 OX=513049 GN=AmaxDRAFT_4958 PE=4 SV=1	LIMMA	8
20	15.14	39.34	44.5	31.94	21.12	tr|B5VVP1|B5VVP1_LIMMA	Carbohydrate-selective porin OprB OS=Limnospira maxima CS-328 OX=513049 GN=AmaxDRAFT_0582 PE=3 SV=1	LIMMA	112
21	14.34	14.35	23.88	21.57	15.33	tr|B5W9W5|B5W9W5_LIMMA	Type II and III secretion system protein (Fragment) OS=Limnospira maxima CS-328 OX=513049 GN=AmaxDRAFT_5565 PE=3 SV=1	LIMMA	10
22	13.91	13.96	20.64	18.64	18.64	tr|B5W5S9|B5W5S9_LIMMA	Photosystem I P700 chlorophyll a apoprotein A1 OS=Limnospira maxima CS-328 OX=513049 GN=psaA PE=3 SV=1	LIMMA	12
24	11.71	11.72	23.91	21.43	21.43	tr|B5W1T4|B5W1T4_LIMMA	Uncharacterized protein OS=Limnospira maxima CS-328 OX=513049 GN=AmaxDRAFT_2732 PE=4 SV=1	LIMMA	10
25	10.06	10.06	10.39	7.534	5.936	tr|B5W228|B5W228_LIMMA	Surface antigen (D15) OS=Limnospira maxima CS-328 OX=513049 GN=AmaxDRAFT_2826 PE=4 SV=1	LIMMA	5
26	9.98	9.99	38.55	36.59	28.77	tr|B5W203|B5W203_LIMMA	Phosphate-binding protein OS=Limnospira maxima CS-328 OX=513049 GN=AmaxDRAFT_2801 PE=3 SV=1	LIMMA	11
27	9.26	9.27	57.75	48.59	48.59	tr|B5VZS2|B5VZS2_LIMMA	Photosystem I reaction center subunit II OS=Limnospira maxima CS-328 OX=513049 GN=AmaxDRAFT_2014 PE=3 SV=1	LIMMA	12
28	9.09	9.13	16.5	12.21	12.21	tr|A0A9J7BIX4|A0A9J7BIX4_ARTPT	Peptidoglycan-binding (PGRP) domain of peptidoglycan hydrolases-containing protein OS=Arthrospira platensis C1 OX=459495 GN=APLC1_5629 PE=4 SV=1	ARTPT	5
29	8.16	8.16	47.08	25.65	17.21	tr|B5W9J2|B5W9J2_LIMMA	Periplasmic solute binding protein OS=Limnospira maxima CS-328 OX=513049 GN=AmaxDRAFT_5442 PE=3 SV=1	LIMMA	4
30	7.92	7.95	12.69	7.827	7.827	tr|B5W5S8|B5W5S8_LIMMA	Photosystem I P700 chlorophyll a apoprotein A2 OS=Limnospira maxima CS-328 OX=513049 GN=psaB PE=3 SV=1	LIMMA	5
32	6.51	6.51	65.28	65.28	65.28	tr|B5W9E6|B5W9E6_LIMMA	Gas vesicle protein A OS=Limnospira maxima CS-328 OX=513049 GN=gvpA PE=3 SV=1	LIMMA	5
33	6.3	76.4	57.68	48.69	42.65	tr|B5VUD6|B5VUD6_LIMMA	Carbohydrate-selective porin OprB OS=Limnospira maxima CS-328 OX=513049 GN=AmaxDRAFT_0180 PE=3 SV=1	LIMMA	215
35	6.26	6.29	23.38	15.28	10.88	tr|B5W509|B5W509_LIMMA	ABC-type nitrate/nitrite transport system substrate-binding protein OS=Limnospira maxima CS-328 OX=513049 GN=AmaxDRAFT_3857 PE=3 SV=1	LIMMA	4
36	6.06	6.07	8.877	8.877	7.246	tr|B5W215|B5W215_LIMMA	Conserved TM helix repeat-containing protein OS=Limnospira maxima CS-328 OX=513049 GN=AmaxDRAFT_2813 PE=4 SV=1	LIMMA	3
37	6.01	6.1	31.16	15.35	11.4	tr|A0A9J7BH12|A0A9J7BH12_ARTPT	Urea-binding protein OS=Arthrospira platensis C1 OX=459495 GN=APLC1_6001 PE=4 SV=1	ARTPT	3
38	6.01	6.02	18.4	18.4	9.375	tr|B5W2Q4|B5W2Q4_LIMMA	Hemolysin-type calcium-binding region OS=Limnospira maxima CS-328 OX=513049 GN=AmaxDRAFT_3052 PE=4 SV=1	LIMMA	30
39	6	6.01	29.56	23.15	16.75	tr|B5W8S6|B5W8S6_LIMMA	LemA family protein OS=Limnospira maxima CS-328 OX=513049 GN=AmaxDRAFT_5176 PE=3 SV=1	LIMMA	3
40	6	6	32.92	26.09	19.25	tr|B5VUA2|B5VUA2_LIMMA	Allophycocyanin, beta subunit OS=Limnospira maxima CS-328 OX=513049 GN=AmaxDRAFT_0143 PE=3 SV=1	LIMMA	3
41	5.2	5.51	15.97	9.552	8.209	tr|B5W0E7|B5W0E7_LIMMA	FAD dependent oxidoreductase OS=Limnospira maxima CS-328 OX=513049 GN=AmaxDRAFT_2241 PE=4 SV=1	LIMMA	4
42	4.98	5.16	62.14	62.14	62.14	tr|B5W1K9|B5W1K9_LIMMA	Carboxysome shell protein CcmK OS=Limnospira maxima CS-328 OX=513049 GN=ccmK PE=3 SV=1	LIMMA	4
43	4.76	4.88	51.85	29.63	20.99	tr|B5VV51|B5VV51_LIMMA	Phycocyanin, alpha subunit OS=Limnospira maxima CS-328 OX=513049 GN=AmaxDRAFT_0385 PE=3 SV=1	LIMMA	3
44	4.61	4.72	23.84	19.77	19.77	tr|B5VV52|B5VV52_LIMMA	Phycocyanin, beta subunit OS=Limnospira maxima CS-328 OX=513049 GN=AmaxDRAFT_0386 PE=3 SV=1	LIMMA	4
45	4.36	4.37	55.48	50	28.08	tr|B5W7P0|B5W7P0_LIMMA	Calcium/calmodulin dependent protein kinase II association-domain protein OS=Limnospira maxima CS-328 OX=513049 GN=AmaxDRAFT_4790 PE=4 SV=1	LIMMA	3
46	4.04	4.05	26.69	8.36	6.109	tr|B5W485|B5W485_LIMMA	Uncharacterized protein OS=Limnospira maxima CS-328 OX=513049 GN=AmaxDRAFT_3592 PE=4 SV=1	LIMMA	3
47	4.02	4.02	29.63	17.9	17.9	tr|B5W2N7|B5W2N7_LIMMA	Photosystem I reaction center subunit III OS=Limnospira maxima CS-328 OX=513049 GN=AmaxDRAFT_3035 PE=3 SV=1	LIMMA	3
48	4	4	30	12.35	12.35	tr|B5VYE5|B5VYE5_LIMMA	Uncharacterized protein OS=Limnospira maxima CS-328 OX=513049 GN=AmaxDRAFT_1537 PE=4 SV=1	LIMMA	2
49	4	4	19.9	8.252	8.252	tr|B5W2H8|B5W2H8_LIMMA	Beta-propeller repeat TECPR OS=Limnospira maxima CS-328 OX=513049 GN=AmaxDRAFT_2973 PE=4 SV=1	LIMMA	2
52	4	4	6.09	4.126	4.126	tr|B5VXZ6|B5VXZ6_LIMMA	Photosystem II CP47 reaction center protein OS=Limnospira maxima CS-328 OX=513049 GN=psbB PE=3 SV=1	LIMMA	2
54	4	4	13.29	13.29	13.29	tr|B5W6A6|B5W6A6_LIMMA	Uncharacterized protein OS=Limnospira maxima CS-328 OX=513049 GN=AmaxDRAFT_4305 PE=4 SV=1	LIMMA	2
53	4	4	16.98	16.98	16.98	tr|B5W934|B5W934_LIMMA	PEP-CTERM protein-sorting domain-containing protein (Fragment) OS=Limnospira maxima CS-328 OX=513049 GN=AmaxDRAFT_5284 PE=4 SV=1	LIMMA	3
50	4	4	72.84	39.51	39.51	tr|B5VXY8|B5VXY8_LIMMA	Photosystem I iron-sulfur center OS=Limnospira maxima CS-328 OX=513049 GN=psaC PE=3 SV=1	LIMMA	7
57	2.3	2.3	7.174	7.174	7.174	tr|B5W3A7|B5W3A7_LIMMA	Photosystem II CP43 reaction center protein OS=Limnospira maxima CS-328 OX=513049 GN=psbC PE=3 SV=1	LIMMA	2
63	2	12.12	20.35	14.59	12.05	tr|A0A9J7B0T8|A0A9J7B0T8_ARTPT	Type IV pilus assembly protein PilQ OS=Arthrospira platensis C1 OX=459495 GN=APLC1_1053 PE=3 SV=1	ARTPT	6
64	2	4	28.32	28.32	28.32	tr|B5W1L0|B5W1L0_LIMMA	Carboxysome shell protein CcmK OS=Limnospira maxima CS-328 OX=513049 GN=ccmK PE=3 SV=1	LIMMA	2
68	2	2	6.901	4.648	4.648	tr|B5W5G1|B5W5G1_LIMMA	Hemolysin-type calcium-binding region OS=Limnospira maxima CS-328 OX=513049 GN=AmaxDRAFT_4010 PE=4 SV=1	LIMMA	2
74	2	2	6.677	2.019	2.019	tr|B5W409|B5W409_LIMMA	peptidoglycan glycosyltransferase OS=Limnospira maxima CS-328 OX=513049 GN=AmaxDRAFT_3507 PE=4 SV=1	LIMMA	2
96	2	2	27.66	27.66	27.66	tr|B5VZZ5|B5VZZ5_LIMMA	CAB/ELIP/HLIP family protein OS=Limnospira maxima CS-328 OX=513049 GN=AmaxDRAFT_2083 PE=4 SV=1	LIMMA	2
104	1.76	1.84	33.54	14.02	14.02	tr|B5W130|B5W130_LIMMA	Membrane protein of uknown function UCP014873 OS=Limnospira maxima CS-328 OX=513049 GN=AmaxDRAFT_2493 PE=4 SV=1	LIMMA	2
