# Supplementary material for: Characterization of Spirulina‐derived extracellular vesicles and their potential as a vaccine adjuvant
Source: J Extracell Biol. 2024 Dec 12;3(12):e70025. doi: 10.1002/jex2.70025 (PMC11635480; doi:10.1002/jex2.70025)
Supplement: Supplementary file 3 — Supporting Information [file JEX2-3-e70025-s002.xlsx]

## Sheet: SPEV_protein_analysis
Supplementary table S3. Blast2GO search results
Blast2GO gene ontology annotation results for combined sequences from both In-gel and S-trap LCMS analysis
Tags	SeqName	In-gel unused score	S-trap unused score	Average unused score	Description	Length	#Hits	e-Value	sim mean	#GO	GO IDs	GO Names
[INTERPRO, BLASTED, MAPPED, ANNOTATED]	tr|A0A9J7B550|A0A9J7B550_ARTPT	94.49	150.59	122.54	iron uptake porin	618	20	0	97.5	4	P:GO:0008643; P:GO:0055085; F:GO:0015288; C:GO:0016020	P:carbohydrate transport; P:transmembrane transport; F:porin activity; C:membrane
[INTERPRO, BLASTED, MAPPED, ANNOTATED]	tr|A0A9J7BE35|A0A9J7BE35_ARTPT	51.81	68.32	60.065	iron uptake porin	609	20	0	89.66	4	P:GO:0008643; P:GO:0055085; F:GO:0015288; C:GO:0016020	P:carbohydrate transport; P:transmembrane transport; F:porin activity; C:membrane
[INTERPRO, BLASTED, MAPPED, ANNOTATED]	tr|A0A9J7B689|A0A9J7B689_ARTPT	48.64	62.23	55.435	iron uptake porin	596	20	0	88.4	4	P:GO:0008643; P:GO:0055085; F:GO:0015288; C:GO:0016020	P:carbohydrate transport; P:transmembrane transport; F:porin activity; C:membrane
[INTERPRO, BLASTED, MAPPED, ANNOTATED]	tr|B5W2W0|B5W2W0_LIMMA	42.7	#N/A	42.7	SdrD B-like domain-containing protein	552	20	0	83.13	1	C:GO:0005576	C:extracellular region
[INTERPRO, BLASTED, MAPPED]	tr|B5W6K8|B5W6K8_LIMMA	41.29	37.31	39.3	alpha/beta hydrolase	251	20	1.49966e-151	72.31	1	F:GO:0016787	F:hydrolase activity
[INTERPRO, BLASTED, MAPPED, ANNOTATED]	tr|A0A9J7B391|A0A9J7B391_ARTPT	#N/A	33.07	33.07	SdrD B-like domain-containing protein	551	20	0	82.93	1	C:GO:0005576	C:extracellular region
[INTERPRO, BLASTED]	tr|B5W858|B5W858_LIMMA	48.91	16.05	32.48	DUF1565 domain-containing protein	811	20	0	86.58
[INTERPRO, BLASTED]	tr|B5VXW7|B5VXW7_LIMMA	30.14	32.53	31.335	conserved hypothetical protein (secreted)	170	20	1.20417e-118	83.82
[INTERPRO, BLASTED, MAPPED, ANNOTATED]	tr|B5W496|B5W496_LIMMA	32.24	26.84	29.54	TolC family protein	688	20	0	91.57	2	P:GO:0055085; F:GO:0015562	P:transmembrane transport; F:efflux transmembrane transporter activity
[INTERPRO, BLASTED, MAPPED, ANNOTATED]	tr|B5W694|B5W694_LIMMA	24.72	32.06	28.39	iron uptake porin	533	20	0	86.82	4	P:GO:0008643; P:GO:0055085; F:GO:0015288; C:GO:0016020	P:carbohydrate transport; P:transmembrane transport; F:porin activity; C:membrane
[INTERPRO, BLASTED, MAPPED, ANNOTATED]	tr|B5VZ27|B5VZ27_LIMMA	24.26	26.8	25.53	amino acid ABC transporter substrate-binding protein	355	20	0	93.23	1	C:GO:0110165	C:cellular anatomical entity
[INTERPRO, BLASTED, MAPPED, ANNOTATED]	tr|B5W228|B5W228_LIMMA	18.83	10.06	14.445	cell surface protein	876	20	0	89.45	1	C:GO:0019867	C:outer membrane
[INTERPRO, BLASTED, MAPPED, ANNOTATED]	tr|B5W9W5|B5W9W5_LIMMA	#N/A	14.34	14.34	AMIN domain-containing protein	737	20	0	90.87	2	P:GO:0009306; C:GO:0009279	P:protein secretion; C:cell outer membrane
[INTERPRO, BLASTED, MAPPED, ANNOTATED]	tr|B5VVP1|B5VVP1_LIMMA	10.9	15.14	13.02	iron uptake porin	573	20	0	91.34	4	P:GO:0008643; P:GO:0055085; F:GO:0015288; C:GO:0016020	P:carbohydrate transport; P:transmembrane transport; F:porin activity; C:membrane
[INTERPRO, BLASTED]	tr|B5VWG6|B5VWG6_LIMMA	12	#N/A	12	pentapeptide repeat-containing protein	259	20	1.44353e-157	81.24
[INTERPRO, BLASTED]	tr|B5W1T4|B5W1T4_LIMMA	#N/A	11.71	11.71	MULTISPECIES: hypothetical protein	322	20	0	88.71
[INTERPRO, BLASTED]	tr|B5VYE5|B5VYE5_LIMMA	15.76	4	9.88	MULTISPECIES: hypothetical protein	170	20	4.90761e-120	74.06
[INTERPRO, BLASTED, MAPPED, ANNOTATED]	tr|B5W203|B5W203_LIMMA	8.68	9.98	9.33	phosphate ABC transporter substrate-binding protein PstS	358	20	0	89.94	3	P:GO:0035435; F:GO:0042301; C:GO:0043190	P:phosphate ion transmembrane transport; F:phosphate ion binding; C:ATP-binding cassette (ABC) transporter complex
[INTERPRO, BLASTED, MAPPED, ANNOTATED]	tr|B5W509|B5W509_LIMMA	11.06	6.26	8.66	ABC transporter substrate-binding protein	432	20	0	93.34	2	P:GO:0006811; C:GO:0016020	P:ion transport; C:membrane
[INTERPRO, BLASTED, MAPPED, ANNOTATED]	tr|B5W5S9|B5W5S9_LIMMA	3.34	13.91	8.625	photosystem I core protein PsaA	751	20	0	97.52	8	P:GO:0015979; P:GO:0022900; F:GO:0000287; F:GO:0009055; F:GO:0016168; F:GO:0051539; C:GO:0009522; C:GO:0031676	P:photosynthesis; P:electron transport chain; F:magnesium ion binding; F:electron transfer activity; F:chlorophyll binding; F:4 iron, 4 sulfur cluster binding; C:photosystem I; C:plasma membrane-derived thylakoid membrane
[INTERPRO, BLASTED, MAPPED, ANNOTATED]	tr|B5W0E7|B5W0E7_LIMMA	11.65	5.2	8.425	FAD-dependent oxidoreductase	670	20	0	90.9	2	P:GO:0009435; F:GO:0008734	P:NAD biosynthetic process; F:L-aspartate oxidase activity
[INTERPRO, BLASTED, MAPPED, ANNOTATED]	tr|B5W9J2|B5W9J2_LIMMA	12.33	8.16	8.16	zinc ABC transporter substrate-binding protein	308	20	0	86.8	3	P:GO:0007155; P:GO:0030001; F:GO:0046872	P:cell adhesion; P:metal ion transport; F:metal ion binding
[INTERPRO, BLASTED, MAPPED, ANNOTATED]	tr|B5VZS2|B5VZS2_LIMMA	5.55	9.26	7.405	photosystem I reaction center subunit II	142	20	2.22636e-99	93.35	4	P:GO:0015979; F:GO:0016491; C:GO:0009538; C:GO:0031676	P:photosynthesis; F:oxidoreductase activity; C:photosystem I reaction center; C:plasma membrane-derived thylakoid membrane
[INTERPRO, BLASTED, MAPPED, ANNOTATED]	tr|B5W7P0|B5W7P0_LIMMA	10	4.36	7.18	SgcJ/EcaC family oxidoreductase	146	20	1.39888e-93	85.64	3	P:GO:0016310; F:GO:0004683; F:GO:0005516	P:phosphorylation; F:calmodulin-dependent protein kinase activity; F:calmodulin binding
[INTERPRO, BLASTED, MAPPED, ANNOTATED]	tr|B5VUD6|B5VUD6_LIMMA	8	6.3	7.15	iron uptake porin	612	20	0	89.14	4	P:GO:0008643; P:GO:0055085; F:GO:0015288; C:GO:0016020	P:carbohydrate transport; P:transmembrane transport; F:porin activity; C:membrane
[INTERPRO, BLASTED, MAPPED, ANNOTATED]	tr|A0A9J7BH12|A0A9J7BH12_ARTPT	8.27	6.01	7.14	urea ABC transporter substrate-binding protein	430	20	0	92.62	1	P:GO:0006865	P:amino acid transport
[INTERPRO, BLASTED, MAPPED, ANNOTATED]	tr|B5VXY8|B5VXY8_LIMMA	9.75	4	6.875	photosystem I iron-sulfur center protein PsaC	81	20	2.69661e-52	99.75	7	P:GO:0009773; F:GO:0009055; F:GO:0046872; F:GO:0051539; F:GO:0060090; C:GO:0009522; C:GO:0031676	P:photosynthetic electron transport in photosystem I; F:electron transfer activity; F:metal ion binding; F:4 iron, 4 sulfur cluster binding; F:molecular adaptor activity; C:photosystem I; C:plasma membrane-derived thylakoid membrane
[INTERPRO, BLASTED, MAPPED, ANNOTATED]	tr|B5W5S8|B5W5S8_LIMMA	5.64	7.92	6.78	photosystem I core protein PsaB	741	20	0	97.59	8	P:GO:0015979; P:GO:0022900; F:GO:0000287; F:GO:0009055; F:GO:0016168; F:GO:0051539; C:GO:0009522; C:GO:0031676	P:photosynthesis; P:electron transport chain; F:magnesium ion binding; F:electron transfer activity; F:chlorophyll binding; F:4 iron, 4 sulfur cluster binding; C:photosystem I; C:plasma membrane-derived thylakoid membrane
[INTERPRO, BLASTED, MAPPED, ANNOTATED]	tr|B5W9E6|B5W9E6_LIMMA	#N/A	6.51	6.51	gas vesicle structural protein GvpA	72	20	1.05261e-39	99.93	3	F:GO:0005198; C:GO:0012506; C:GO:0033172	F:structural molecule activity; C:vesicle membrane; C:gas vesicle shell
[INTERPRO, BLASTED, MAPPED, ANNOTATED]	tr|B5W215|B5W215_LIMMA	#N/A	6.06	6.06	mechanosensitive ion channel	552	20	0	92.46	3	P:GO:0034220; F:GO:0008381; C:GO:0016020	P:ion transmembrane transport; F:mechanosensitive ion channel activity; C:membrane
[INTERPRO, BLASTED, MAPPED]	tr|B5W2H8|B5W2H8_LIMMA	8.02	4	6.01	PQQ-like beta-propeller repeat protein	206	20	1.77606e-130	75.05	4	P:GO:0006508; P:GO:0008152; F:GO:0004177; F:GO:0004252	P:proteolysis; P:metabolic process; F:aminopeptidase activity; F:serine-type endopeptidase activity
[INTERPRO, BLASTED, MAPPED, ANNOTATED]	tr|A0A9J7BIX4|A0A9J7BIX4_ARTPT	2.62	9.09	5.855	C39 family peptidase	606	20	0	97.65	1	F:GO:0016787	F:hydrolase activity
[INTERPRO, BLASTED, MAPPED, ANNOTATED]	tr|B5VUA2|B5VUA2_LIMMA	4.73	6	5.365	allophycocyanin subunit beta	161	20	9.67734e-102	98.26	3	P:GO:0015979; C:GO:0030089; C:GO:0031676	P:photosynthesis; C:phycobilisome; C:plasma membrane-derived thylakoid membrane
[INTERPRO, BLASTED, MAPPED, ANNOTATED]	tr|B5W485|B5W485_LIMMA	6.08	4.04	5.06	FecR domain-containing protein	311	20	0	81.92	2	F:GO:0003723; C:GO:0016020	F:RNA binding; C:membrane
[INTERPRO, BLASTED, MAPPED, ANNOTATED]	tr|B5W8S6|B5W8S6_LIMMA	4	6	5	LemA family protein	203	20	2.10634e-109	92.38	1	C:GO:0016020	C:membrane
[INTERPRO, BLASTED, MAPPED, ANNOTATED]	tr|B5VV51|B5VV51_LIMMA	#N/A	4.76	4.76	C-phycocyanin alpha subunit	162	20	1.23816e-115	98.15	3	P:GO:0015979; C:GO:0030089; C:GO:0031676	P:photosynthesis; C:phycobilisome; C:plasma membrane-derived thylakoid membrane
[INTERPRO, BLASTED, MAPPED, ANNOTATED]	tr|B5VV52|B5VV52_LIMMA	#N/A	4.61	4.61	phycocyanin beta chain	172	20	1.31328e-120	97.79	3	P:GO:0015979; C:GO:0030089; C:GO:0031676	P:photosynthesis; C:phycobilisome; C:plasma membrane-derived thylakoid membrane
[INTERPRO, BLASTED, MAPPED, ANNOTATED]	tr|B5W8W6|B5W8W6_LIMMA	4.24	#N/A	4.24	PH domain-containing protein	130	20	1.16325e-86	92.35	1	C:GO:0016020	C:membrane
[INTERPRO, BLASTED, MAPPED, ANNOTATED]	tr|B5W2Q4|B5W2Q4_LIMMA	2	6.01	4.005	calcium-binding protein	288	20	1.53026e-162	87.61	1	F:GO:0005509	F:calcium ion binding
[INTERPRO, BLASTED, MAPPED, ANNOTATED]	tr|B5VXZ6|B5VXZ6_LIMMA	#N/A	4	4	photosystem II chlorophyll-binding protein CP47	509	20	0	97.21	5	P:GO:0009772; F:GO:0016168; F:GO:0045156; C:GO:0009523; C:GO:0031676	P:photosynthetic electron transport in photosystem II; F:chlorophyll binding; F:electron transporter, transferring electrons within the cyclic electron transport pathway of photosynthesis activity; C:photosystem II; C:plasma membrane-derived thylakoid membrane
[INTERPRO, BLASTED]	tr|B5VWH2|B5VWH2_LIMMA	4	#N/A	4	MULTISPECIES: hypothetical protein	144	20	2.10145e-99	74.73
[INTERPRO, BLASTED]	tr|B5W6A6|B5W6A6_LIMMA	#N/A	4	4	MULTISPECIES: hypothetical protein	173	20	2.94336e-98	85.27
[INTERPRO, BLASTED]	tr|B5W934|B5W934_LIMMA	#N/A	4	4	PEP-CTERM sorting domain-containing protein	159	20	4.34437e-111	88.09
[INTERPRO, BLASTED, MAPPED, ANNOTATED]	tr|B5W2N7|B5W2N7_LIMMA	3.31	4.02	3.665	Photosystem I reaction center subunit III	162	20	3.77156e-107	87.36	3	P:GO:0015979; C:GO:0009538; C:GO:0031676	P:photosynthesis; C:photosystem I reaction center; C:plasma membrane-derived thylakoid membrane
[INTERPRO, BLASTED, MAPPED, ANNOTATED]	tr|B5W1K9|B5W1K9_LIMMA	2.02	4.98	3.5	carbon dioxide-concentrating mechanism protein CcmK	103	20	1.1506e-65	98.79	4	P:GO:0015977; P:GO:0015979; F:GO:0043886; C:GO:0031470	P:carbon fixation; P:photosynthesis; F:structural constituent of carboxysome; C:carboxysome
[INTERPRO, BLASTED, MAPPED, ANNOTATED]	tr|B5W130|B5W130_LIMMA	3.99	1.76	2.875	DUF1269 domain-containing protein	164	20	8.05983e-83	90	1	C:GO:0016020	C:membrane
[INTERPRO, BLASTED, MAPPED, ANNOTATED]	tr|B5W8D7|B5W8D7_LIMMA	2.51	#N/A	2.51	TRAP transporter substrate-binding protein	371	20	0	87.34	5	P:GO:0015849; P:GO:0055085; F:GO:0043177; F:GO:0046872; C:GO:0031317	P:organic acid transport; P:transmembrane transport; F:organic acid binding; F:metal ion binding; C:tripartite ATP-independent periplasmic transporter complex
[INTERPRO, BLASTED, MAPPED, ANNOTATED]	tr|B5W3A7|B5W3A7_LIMMA	#N/A	2.3	2.3	photosystem II reaction center protein CP43	460	20	0	97.48	6	P:GO:0009772; F:GO:0016168; F:GO:0045156; F:GO:0046872; C:GO:0009523; C:GO:0031676	P:photosynthetic electron transport in photosystem II; F:chlorophyll binding; F:electron transporter, transferring electrons within the cyclic electron transport pathway of photosynthesis activity; F:metal ion binding; C:photosystem II; C:plasma membrane-derived thylakoid membrane
[INTERPRO, BLASTED, MAPPED, ANNOTATED]	tr|B5W1L0|B5W1L0_LIMMA	#N/A	2	2	carbon dioxide-concentrating mechanism protein CcmK	113	20	8.76477e-73	97.43	4	P:GO:0015977; P:GO:0015979; F:GO:0043886; C:GO:0031470	P:carbon fixation; P:photosynthesis; F:structural constituent of carboxysome; C:carboxysome
[INTERPRO, BLASTED, MAPPED, ANNOTATED]	tr|B5W409|B5W409_LIMMA	#N/A	2	2	penicillin-binding protein 1A	644	20	0	94.12	5	P:GO:0006508; F:GO:0004180; F:GO:0008658; F:GO:0008955; C:GO:0016020	P:proteolysis; F:carboxypeptidase activity; F:penicillin binding; F:peptidoglycan glycosyltransferase activity; C:membrane
[INTERPRO, BLASTED, MAPPED, ANNOTATED]	tr|B5VZZ5|B5VZZ5_LIMMA	#N/A	2	2	high light inducible protein	47	20	5.13795e-23	94.79	1	C:GO:0016020	C:membrane
[INTERPRO, BLASTED, MAPPED, ANNOTATED]	tr|B5W5G1|B5W5G1_LIMMA	#N/A	2	2	calcium-binding protein	710	20	0	77.9	1	F:GO:0005509	F:calcium ion binding
[INTERPRO, BLASTED, MAPPED, ANNOTATED]	tr|A0A9J7B0T8|A0A9J7B0T8_ARTPT	#N/A	2	2	AMIN domain-containing protein	747	20	0	95.46	2	P:GO:0009306; C:GO:0009279	P:protein secretion; C:cell outer membrane
[INTERPRO, BLASTED]	tr|B5W0N8|B5W0N8_LIMMA	1.73	#N/A	1.73	MULTISPECIES: hypothetical protein	188	20	5.66141e-116	68.36
