# Supplementary material for: Characterization of Spirulina‐derived extracellular vesicles and their potential as a vaccine adjuvant
Source: J Extracell Biol. 2024 Dec 12;3(12):e70025. doi: 10.1002/jex2.70025 (PMC11635480; doi:10.1002/jex2.70025)
Supplement: Supplementary file 4 — Supporting Information [file JEX2-3-e70025-s004.xlsx]

## Sheet: Sheet1
Supplementary table S4. Pfam analysis results
Pfam protein family and domain analysis output performed using InterPro
Sequence ID		Length	Pfam accession		Start	End	evalue	Interpro accession	Description
tr|B5VV51|B5VV51_LIMMA	8082f25e5fe1a2cf5539568749ba9ca4	162	PF00502	Phycobilisome protein	8	161	1.4e-47	IPR012128	Phycobilisome, alpha/beta subunit
tr|B5W9E6|B5W9E6_LIMMA	0f3adc8c727dfde73f1acb407c3a1dd4	72	PF00741	Gas vesicle protein	11	49	1.2e-13	IPR000638	Gas vesicle protein GvpA-like
tr|B5W509|B5W509_LIMMA	ca0594c28118004ce359dcd854982807	432	PF13379	NMT1-like family	44	303	5.1e-101	-	-
tr|B5W6K8|B5W6K8_LIMMA	d35f32c56df2309c663b740178ab4d0d	251	PF07176	Alpha/beta hydrolase of unknown function (DUF1400)	30	155	2.9e-21	IPR010802	Domain of unknown function DUF1400
tr|B5W215|B5W215_LIMMA	afc991ace0a17b5814e0d280774d2f19	552	PF05552	Mechanosensitive ion channel, conserved TM helix	51	82	0.0004	IPR008910	Mechanosensitive ion channel, conserved TM helix
tr|B5W215|B5W215_LIMMA	afc991ace0a17b5814e0d280774d2f19	552	PF05552	Mechanosensitive ion channel, conserved TM helix	322	370	5.5e-09	IPR008910	Mechanosensitive ion channel, conserved TM helix
tr|B5W215|B5W215_LIMMA	afc991ace0a17b5814e0d280774d2f19	552	PF05552	Mechanosensitive ion channel, conserved TM helix	132	180	2.3e-08	IPR008910	Mechanosensitive ion channel, conserved TM helix
tr|B5W215|B5W215_LIMMA	afc991ace0a17b5814e0d280774d2f19	552	PF05552	Mechanosensitive ion channel, conserved TM helix	228	276	3.9e-14	IPR008910	Mechanosensitive ion channel, conserved TM helix
tr|B5W9J2|B5W9J2_LIMMA	18cfdd158995beece5010302ed2981e0	308	PF01297	Zinc-uptake complex component A periplasmic	38	304	1.1e-76	IPR006127	Periplasmic solute binding protein, ZnuA-like
tr|B5VV52|B5VV52_LIMMA	b4a3836addfd67fb3a6743647450a1a5	172	PF00502	Phycobilisome protein	7	170	1.2e-51	IPR012128	Phycobilisome, alpha/beta subunit
tr|A0A9J7BIX4|A0A9J7BIX4_ARTPT	4a74ba773eedc651ecc39427562ee54a	606	PF01471	Putative peptidoglycan binding domain	200	252	2.5e-05	IPR002477	Peptidoglycan binding-like
tr|A0A9J7BIX4|A0A9J7BIX4_ARTPT	4a74ba773eedc651ecc39427562ee54a	606	PF01471	Putative peptidoglycan binding domain	26	77	3.3e-05	IPR002477	Peptidoglycan binding-like
tr|A0A9J7BIX4|A0A9J7BIX4_ARTPT	4a74ba773eedc651ecc39427562ee54a	606	PF01471	Putative peptidoglycan binding domain	113	164	2.9e-07	IPR002477	Peptidoglycan binding-like
tr|A0A9J7BIX4|A0A9J7BIX4_ARTPT	4a74ba773eedc651ecc39427562ee54a	606	PF01471	Putative peptidoglycan binding domain	289	340	0.00068	IPR002477	Peptidoglycan binding-like
tr|A0A9J7BIX4|A0A9J7BIX4_ARTPT	4a74ba773eedc651ecc39427562ee54a	606	PF13529	Peptidase_C39 like family	441	565	9.6e-18	IPR039564	Peptidase C39-like
tr|B5VXZ6|B5VXZ6_LIMMA	204183a130cc58a41d398c85df16cace	509	PF00421	Photosystem II protein	1	500	0	IPR000932	Photosystem antenna protein-like
tr|B5W228|B5W228_LIMMA	9603ac3ae563cc99da814a0985d36f14	876	PF08479	POTRA domain, ShlB-type	356	430	2.8e-09	IPR013686	Polypeptide-transport-associated, ShlB-type
tr|B5W228|B5W228_LIMMA	9603ac3ae563cc99da814a0985d36f14	876	PF07244	Surface antigen variable number repeat	457	518	0.00075	IPR010827	POTRA domain, BamA/TamA-like
tr|B5W228|B5W228_LIMMA	9603ac3ae563cc99da814a0985d36f14	876	PF01103	Omp85 superfamily domain	546	876	1.2e-65	IPR000184	Bacterial surface antigen (D15)
tr|A0A9J7B550|A0A9J7B550_ARTPT	302ab9973dd1456f727ccd3b3afd1a30	618	PF00395	S-layer homology domain	137	179	2e-06	IPR001119	S-layer homology domain
tr|A0A9J7B550|A0A9J7B550_ARTPT	302ab9973dd1456f727ccd3b3afd1a30	618	PF04966	Carbohydrate-selective porin, OprB family	203	618	3.9e-39	IPR007049	Carbohydrate-selective porin OprB
tr|B5W5G1|B5W5G1_LIMMA	1fca026641ec750ea39f8e467b99e6cc	710	PF00353	RTX calcium-binding nonapeptide repeat (4 copies)	377	390	1200	IPR001343	RTX calcium-binding nonapeptide repeat
tr|B5W5G1|B5W5G1_LIMMA	1fca026641ec750ea39f8e467b99e6cc	710	PF00353	RTX calcium-binding nonapeptide repeat (4 copies)	303	336	0.082	IPR001343	RTX calcium-binding nonapeptide repeat
tr|B5W5G1|B5W5G1_LIMMA	1fca026641ec750ea39f8e467b99e6cc	710	PF00353	RTX calcium-binding nonapeptide repeat (4 copies)	200	213	6400	IPR001343	RTX calcium-binding nonapeptide repeat
tr|B5W5G1|B5W5G1_LIMMA	1fca026641ec750ea39f8e467b99e6cc	710	PF00353	RTX calcium-binding nonapeptide repeat (4 copies)	60	85	1.6	IPR001343	RTX calcium-binding nonapeptide repeat
tr|B5W5G1|B5W5G1_LIMMA	1fca026641ec750ea39f8e467b99e6cc	710	PF00353	RTX calcium-binding nonapeptide repeat (4 copies)	538	571	1.8e-05	IPR001343	RTX calcium-binding nonapeptide repeat
tr|B5W5G1|B5W5G1_LIMMA	1fca026641ec750ea39f8e467b99e6cc	710	PF00353	RTX calcium-binding nonapeptide repeat (4 copies)	397	407	14000	IPR001343	RTX calcium-binding nonapeptide repeat
tr|B5W5G1|B5W5G1_LIMMA	1fca026641ec750ea39f8e467b99e6cc	710	PF00353	RTX calcium-binding nonapeptide repeat (4 copies)	28	40	2900	IPR001343	RTX calcium-binding nonapeptide repeat
tr|B5W5G1|B5W5G1_LIMMA	1fca026641ec750ea39f8e467b99e6cc	710	PF00353	RTX calcium-binding nonapeptide repeat (4 copies)	139	155	7.5	IPR001343	RTX calcium-binding nonapeptide repeat
tr|B5W5G1|B5W5G1_LIMMA	1fca026641ec750ea39f8e467b99e6cc	710	PF00353	RTX calcium-binding nonapeptide repeat (4 copies)	424	434	7200	IPR001343	RTX calcium-binding nonapeptide repeat
tr|B5W5G1|B5W5G1_LIMMA	1fca026641ec750ea39f8e467b99e6cc	710	PF00353	RTX calcium-binding nonapeptide repeat (4 copies)	178	195	600	IPR001343	RTX calcium-binding nonapeptide repeat
tr|B5W5G1|B5W5G1_LIMMA	1fca026641ec750ea39f8e467b99e6cc	710	PF00353	RTX calcium-binding nonapeptide repeat (4 copies)	354	370	3600	IPR001343	RTX calcium-binding nonapeptide repeat
tr|B5W5G1|B5W5G1_LIMMA	1fca026641ec750ea39f8e467b99e6cc	710	PF00353	RTX calcium-binding nonapeptide repeat (4 copies)	459	479	160	IPR001343	RTX calcium-binding nonapeptide repeat
tr|B5VUD6|B5VUD6_LIMMA	17267111a30e39a2c28fb3fd129e0b96	612	PF00395	S-layer homology domain	128	170	4.6e-06	IPR001119	S-layer homology domain
tr|B5VUD6|B5VUD6_LIMMA	17267111a30e39a2c28fb3fd129e0b96	612	PF04966	Carbohydrate-selective porin, OprB family	194	612	1.2e-38	IPR007049	Carbohydrate-selective porin OprB
tr|B5W5S8|B5W5S8_LIMMA	d20658901cb94ef1ce90449a5c1de4d2	741	PF00223	Photosystem I psaA/psaB protein	8	734	0	IPR001280	Photosystem I PsaA/PsaB
tr|B5VVP1|B5VVP1_LIMMA	ac94ed9ea3ec7be33b99fe4eb86e0db9	573	PF04966	Carbohydrate-selective porin, OprB family	138	573	3.5e-40	IPR007049	Carbohydrate-selective porin OprB
tr|B5VVP1|B5VVP1_LIMMA	ac94ed9ea3ec7be33b99fe4eb86e0db9	573	PF00395	S-layer homology domain	65	107	0.002	IPR001119	S-layer homology domain
tr|B5W858|B5W858_LIMMA	a0c4b551a26ef4dd5ccf84ff2f4980f1	811	PF00395	S-layer homology domain	623	663	1.5e-09	IPR001119	S-layer homology domain
tr|B5W858|B5W858_LIMMA	a0c4b551a26ef4dd5ccf84ff2f4980f1	811	PF00395	S-layer homology domain	745	787	0.038	IPR001119	S-layer homology domain
tr|B5W858|B5W858_LIMMA	a0c4b551a26ef4dd5ccf84ff2f4980f1	811	PF00395	S-layer homology domain	683	724	2.6e-05	IPR001119	S-layer homology domain
tr|B5W858|B5W858_LIMMA	a0c4b551a26ef4dd5ccf84ff2f4980f1	811	PF07602	Protein of unknown function (DUF1565)	304	571	1.1e-40	IPR011459	Domain of unknown function DUF1565
tr|B5W858|B5W858_LIMMA	a0c4b551a26ef4dd5ccf84ff2f4980f1	811	PF07602	Protein of unknown function (DUF1565)	10	272	6.3e-36	IPR011459	Domain of unknown function DUF1565
tr|B5W1L0|B5W1L0_LIMMA	d58c6517b4127fb277c47b4dda0a8f2b	113	PF00936	BMC domain	4	81	8.1e-25	IPR000249	Bacterial microcompartment domain
tr|B5VUA2|B5VUA2_LIMMA	c2ab8d1972b75263ae6e7e22c867dc99	161	PF00502	Phycobilisome protein	8	160	5.9e-57	IPR012128	Phycobilisome, alpha/beta subunit
tr|B5VZS2|B5VZS2_LIMMA	f71c2dbfaee9e8e9c703f90c6c335b51	142	PF02531	PsaD	6	140	1.1e-73	IPR003685	Photosystem I PsaD
tr|B5W203|B5W203_LIMMA	348b21fe25e04c9f21539415d8848150	358	PF12849	PBP superfamily domain	33	318	1.7e-32	IPR024370	PBP domain
tr|B5W8W6|B5W8W6_LIMMA	cbace8d7379089c94dedcf0413294370	130	PF03703	Bacterial PH domain	43	113	6.1e-14	IPR005182	Domain of unknown function DUF304
tr|A0A9J7B689|A0A9J7B689_ARTPT	58f7fdcd7b290d4452902068b7d5c2c3	596	PF04966	Carbohydrate-selective porin, OprB family	182	596	2.1e-39	IPR007049	Carbohydrate-selective porin OprB
tr|A0A9J7B689|A0A9J7B689_ARTPT	58f7fdcd7b290d4452902068b7d5c2c3	596	PF00395	S-layer homology domain	115	157	1.9e-06	IPR001119	S-layer homology domain
tr|B5W1K9|B5W1K9_LIMMA	3818f36961bf852c33472fab045bb9ed	103	PF00936	BMC domain	4	81	1.6e-24	IPR000249	Bacterial microcompartment domain
tr|B5VZ27|B5VZ27_LIMMA	be40e43dbe0968be9f19c385901efbcb	355	PF00497	Bacterial extracellular solute-binding proteins, family 3	51	264	1.8e-23	IPR001638	Solute-binding protein family 3/N-terminal domain of MltF
tr|B5W2N7|B5W2N7_LIMMA	bd42f972ec65b07dd92c3bd1c71ed539	162	PF02507	Photosystem I reaction centre subunit III	49	154	3.3e-45	IPR003666	Photosystem I PsaF, reaction centre subunit III
tr|B5W9W5|B5W9W5_LIMMA	f23fd3451bfba3b95c450e2d46383b3f	737	PF07660	Secretin and TonB N terminus short domain	232	267	0.0022	IPR011662	Secretin/TonB, short N-terminal domain
tr|B5W9W5|B5W9W5_LIMMA	f23fd3451bfba3b95c450e2d46383b3f	737	PF03958	Bacterial type II/III secretion system short domain	280	394	5.3e-05	IPR005644	NolW-like
tr|B5W9W5|B5W9W5_LIMMA	f23fd3451bfba3b95c450e2d46383b3f	737	PF11741	AMIN domain	3	58	0.0008	IPR021731	AMIN domain
tr|B5W9W5|B5W9W5_LIMMA	f23fd3451bfba3b95c450e2d46383b3f	737	PF00263	Bacterial type II and III secretion system protein	547	712	1e-31	IPR004846	Type II/III secretion system, secretin-like domain
tr|B5W694|B5W694_LIMMA	68c83940a1320328c45a290d41f10f8e	533	PF04966	Carbohydrate-selective porin, OprB family	126	533	6.5e-28	IPR007049	Carbohydrate-selective porin OprB
tr|B5W694|B5W694_LIMMA	68c83940a1320328c45a290d41f10f8e	533	PF00395	S-layer homology domain	60	102	0.00012	IPR001119	S-layer homology domain
tr|B5VWG6|B5VWG6_LIMMA	c2007931cbdc7fdb6ba23884aae06717	259	PF00805	Pentapeptide repeats (8 copies)	51	90	2e-09	IPR001646	Pentapeptide repeat
tr|B5VWG6|B5VWG6_LIMMA	c2007931cbdc7fdb6ba23884aae06717	259	PF00805	Pentapeptide repeats (8 copies)	186	225	8.6e-06	IPR001646	Pentapeptide repeat
tr|B5VWG6|B5VWG6_LIMMA	c2007931cbdc7fdb6ba23884aae06717	259	PF00805	Pentapeptide repeats (8 copies)	131	169	6.8e-06	IPR001646	Pentapeptide repeat
tr|B5VWG6|B5VWG6_LIMMA	c2007931cbdc7fdb6ba23884aae06717	259	PF00805	Pentapeptide repeats (8 copies)	91	130	0.00062	IPR001646	Pentapeptide repeat
tr|B5VZZ5|B5VZZ5_LIMMA	32f4ef76688160656cdf68a3b6724c5a	47	PF00504	Chlorophyll A-B binding protein	6	37	0.48	IPR022796	Chlorophyll A-B binding protein
tr|B5W8D7|B5W8D7_LIMMA	66cc1d5030cf8b4756dfdffa32bca83a	371	PF03480	Bacterial extracellular solute-binding protein, family 7	45	329	7.9e-56	IPR018389	TRAP transporter solute receptor DctP
tr|B5W5S9|B5W5S9_LIMMA	6da84c67ed01a8e2e73094abe2271e3e	751	PF00223	Photosystem I psaA/psaB protein	34	745	0	IPR001280	Photosystem I PsaA/PsaB
tr|B5W7P0|B5W7P0_LIMMA	8f1b014255213c9c1433823b525db4b1	146	PF08332	Calcium/calmodulin dependent protein kinase II association domain	20	141	9e-18	IPR013543	Calcium/calmodulin-dependent protein kinase II, association-domain
tr|A0A9J7BH12|A0A9J7BH12_ARTPT	74af03a253ad2bfa64e913996371918f	430	PF13433	Periplasmic binding protein domain	44	407	0	-	-
tr|A0A9J7B0T8|A0A9J7B0T8_ARTPT	16e57589ef75e02fb8523ff33cc18611	747	PF11741	AMIN domain	38	114	3e-08	IPR021731	AMIN domain
tr|A0A9J7B0T8|A0A9J7B0T8_ARTPT	16e57589ef75e02fb8523ff33cc18611	747	PF03958	Bacterial type II/III secretion system short domain	336	440	0.00019	IPR005644	NolW-like
tr|A0A9J7B0T8|A0A9J7B0T8_ARTPT	16e57589ef75e02fb8523ff33cc18611	747	PF07660	Secretin and TonB N terminus short domain	288	323	0.0031	IPR011662	Secretin/TonB, short N-terminal domain
tr|A0A9J7B0T8|A0A9J7B0T8_ARTPT	16e57589ef75e02fb8523ff33cc18611	747	PF00263	Bacterial type II and III secretion system protein	593	746	1.4e-26	IPR004846	Type II/III secretion system, secretin-like domain
tr|B5VXY8|B5VXY8_LIMMA	5d07105b2ffde63beaf14c1c485bddef	81	PF12838	4Fe-4S dicluster domain	10	61	1.4e-06	IPR017896	4Fe-4S ferredoxin-type, iron-sulphur binding domain
tr|B5W496|B5W496_LIMMA	d17c0ae52128e38f0cbb4ea90f8fa693	688	PF02321	Outer membrane efflux protein	488	675	1e-28	IPR003423	Outer membrane efflux protein
tr|B5W496|B5W496_LIMMA	d17c0ae52128e38f0cbb4ea90f8fa693	688	PF02321	Outer membrane efflux protein	250	464	3.7e-23	IPR003423	Outer membrane efflux protein
tr|B5W8S6|B5W8S6_LIMMA	398d826cec9d0869b07cc13728cc2c2d	203	PF04011	LemA family	43	203	2.7e-52	IPR007156	MamQ/LemA
tr|B5W3A7|B5W3A7_LIMMA	d7e5b7e6a484907aca2ceb1185ad39ea	460	PF00421	Photosystem II protein	18	458	0	IPR000932	Photosystem antenna protein-like
tr|A0A9J7BE35|A0A9J7BE35_ARTPT	bf1cbf64b404c5d25d229c4036854172	609	PF04966	Carbohydrate-selective porin, OprB family	194	609	7.2e-35	IPR007049	Carbohydrate-selective porin OprB
tr|A0A9J7BE35|A0A9J7BE35_ARTPT	bf1cbf64b404c5d25d229c4036854172	609	PF00395	S-layer homology domain	128	170	4.5e-06	IPR001119	S-layer homology domain
tr|B5W2Q4|B5W2Q4_LIMMA	29e4ff0d3fbd12e0733d36e80017dcb3	288	PF00353	RTX calcium-binding nonapeptide repeat (4 copies)	115	149	3.1e-06	IPR001343	RTX calcium-binding nonapeptide repeat
tr|B5W2Q4|B5W2Q4_LIMMA	29e4ff0d3fbd12e0733d36e80017dcb3	288	PF00353	RTX calcium-binding nonapeptide repeat (4 copies)	28	53	1700	IPR001343	RTX calcium-binding nonapeptide repeat
tr|B5W2Q4|B5W2Q4_LIMMA	29e4ff0d3fbd12e0733d36e80017dcb3	288	PF00353	RTX calcium-binding nonapeptide repeat (4 copies)	60	88	9.5e-05	IPR001343	RTX calcium-binding nonapeptide repeat
tr|B5W2Q4|B5W2Q4_LIMMA	29e4ff0d3fbd12e0733d36e80017dcb3	288	PF00353	RTX calcium-binding nonapeptide repeat (4 copies)	150	185	1.2e-08	IPR001343	RTX calcium-binding nonapeptide repeat
tr|B5W0E7|B5W0E7_LIMMA	881511b6b779a5e131ae9e2dfdad5687	670	PF12831	FAD dependent oxidoreductase	41	173	1.9e-09	-	-
tr|B5W0E7|B5W0E7_LIMMA	881511b6b779a5e131ae9e2dfdad5687	670	PF12831	FAD dependent oxidoreductase	522	629	7.5e-22	-	-
tr|B5W409|B5W409_LIMMA	2ecf3bade784c35043164405937d9d75	644	PF00905	Penicillin binding protein transpeptidase domain	357	623	3.1e-26	IPR001460	Penicillin-binding protein, transpeptidase
tr|B5W409|B5W409_LIMMA	2ecf3bade784c35043164405937d9d75	644	PF00912	Transglycosylase	83	258	8.7e-64	IPR001264	Glycosyl transferase, family 51
tr|B5W130|B5W130_LIMMA	9ceaca49e1bf2aba9bf17cb8af32f382	164	PF06897	Protein of unknown function (DUF1269)	61	160	1e-34	IPR009200	Protein of unknown function DUF1269, membrane associated
tr|B5W485|B5W485_LIMMA	29974a483a85405c3ae80a4f107a3ee4	311	PF04773	FecR protein	162	203	0.065	IPR006860	FecR protein
